# Supplementary material for: Persistent Lower Limb Deformities Despite Amelioration of Rickets in X-Linked Hypophosphatemia (XLH) - A Prospective Observational Study
Source: Front Endocrinol (Lausanne). 2022 Mar 24;13:866170. doi: 10.3389/fendo.2022.866170 (PMC8987359; doi:10.3389/fendo.2022.866170)
Supplement: Supplementary Table 1 — Treatment-associated biochemical and radiographic parameters before and after 450 ± 146 days of Burosumab treatment. All values are displayed as mean ± SD. [file Table_1.xlsx]

## Sheet: Tabelle1
	n	Conventional	Burosumab	p-value
ALP (IU/L)	7	418.3 ± 152.4	342.6 ± 100.9	0.108
Serum Phosphate (mmol/L)	7	0.9 ± 0.1	1.0 ± 0.1	0.184
TmP/GFR (mmol/L)	6	0.5 ± 0.1	0.9 ± 0.1	0.048
RSS	6	4.8 ± 2.3	1.3 ± 0.7	0.022
Height SDS	7	-2.0 ± 0.9	-1.8 ± 0.5	0.195
